# Supplementary material for: Phenotypic Characterization and Genomic Mining of Uric Acid Catabolism Genes in Lactiplantibacillus plantarum YC
Source: Foods. 2025 Dec 17;14(24):4343. doi: 10.3390/foods14244343 (PMC12732358; doi:10.3390/foods14244343)
Supplement: Supplementary file 1 [file foods-14-04343-s001.zip]

Archive with 1 entries (1 files):
- foods-3981920-supplementary.pdf
